# Supplementary material for: Bayesian Inference of State-Level COVID-19 Basic Reproduction Numbers across the United States
Source: Viruses. 2022 Jan 15;14(1):157. doi: 10.3390/v14010157 (PMC8780010; doi:10.3390/v14010157)
Supplement: Supplementary file 1 [file viruses-14-00157-s001.zip]

Archive with 1 entries (1 files):
- viruses-1512103-supplementary.pdf
